# Supplementary material for: Detection of Mutations in pncA in Mycobacterium tuberculosis Clinical Isolates from Nepal in Association with Pyrazinamide Resistance
Source: Curr Issues Mol Biol. 2022 Sep 8;44(9):4132–41. doi: 10.3390/cimb44090283 (PMC9497661; doi:10.3390/cimb44090283)
Supplement: Supplementary file 1 [file cimb-44-00283-s001.zip]

Archive with 1 entries (1 files):
- cimb-1827255-supplementary.pdf
